# Supplementary material for: Alien Chromosome Serves as a Novel Platform for Multiple Gene Expression in Kluyveromyces marxianus
Source: Microorganisms. 2025 Feb 25;13(3):509. doi: 10.3390/microorganisms13030509 (PMC11946330; doi:10.3390/microorganisms13030509)
Supplement: Supplementary file 1 [file microorganisms-13-00509-s001.zip]

Archive with 4 entries (4 files):
- Supplementary_Figure  S1.pdf
- Supplementary_table S1.xlsx
- Supplementary_table S2.xlsx
- Supplementary_table S3.xlsx
