# Supplementary material for: Alien Chromosome Serves as a Novel Platform for Multiple Gene Expression in Kluyveromyces marxianus
Source: Microorganisms. 2025 Feb 25;13(3):509. doi: 10.3390/microorganisms13030509 (PMC11946330; doi:10.3390/microorganisms13030509)
Supplement: Supplementary file 1 [file microorganisms-13-00509-s001.zip › Supplementary_table S1.xlsx]

## Sheet: Sheet1
Table S1: Strains used in this study.
Name	Species	Genotype	Sources
FIM-1ΔU	Kluyveromyces marxianus	ura3Δ	[25]
KS-R1	Hybrid	FIM-1DU, R1	[27]
KS-R1-Δh1	Hybrid	R1(hygRΔ)	This study
KS-R1-Δhk1	Hybrid	R1(hygRΔ kanRΔ)	This study
KS-R1-Δhkpp1	Hybrid	Kmpop5Δ Kmprp45Δ, R1(hygRΔ kanRΔ )	This study
KS-R1-Δhkppm1	Hybrid	Kmpop5Δ Kmprp45Δ Kmmak16Δ, R1(hygRΔ kanRΔ)	This study
KS-R1E1	Hybrid	Kmpop5Δ Kmprp45Δ Kmmak16Δ, R1 (hygRΔ kanRΔ ura3Δ)	This study
KS-R1E/cys3Δ::GFP2	Hybrid	cys3Δ::GFP	This study
KS-R1E/pau7Δ::GFP2	Hybrid	pau7Δ::GFP	This study
KS-R1E/erv46Δ::GFP2	Hybrid	erv46Δ::GFP	This study
KS-R1E/lds1Δ::GFP2	Hybrid	lds1Δ::GFP	This study
KS-R1E/flc2Δ::GFP2	Hybrid	flc2Δ::GFP	This study
KS-R1E/ade1Δ::GFP2	Hybrid	ade1Δ::GFP	This study
KS-R1E/lds1Δ::GFP cys3Δ::GFP2	Hybrid	lds1Δ::GFP cys3Δ::GFP	This study
KS-R1E/lds1Δ::GFP erv46Δ::GFP2	Hybrid	lds1Δ::GFP erv46Δ::GFP	This study
KS-R1E5P2	Hybrid	cys3Δ::PpMPD1-1, pau7Δ::PpPDI1, erv46Δ::PpMPD1-3, lds1Δ::PpMPD1-2, flc2Δ::PpYPT1	This study
1. Isogenic relative to KS-R1
2. Isogenic relative to KS-R1E
