# Supplementary material for: Alien Chromosome Serves as a Novel Platform for Multiple Gene Expression in Kluyveromyces marxianus
Source: Microorganisms. 2025 Feb 25;13(3):509. doi: 10.3390/microorganisms13030509 (PMC11946330; doi:10.3390/microorganisms13030509)
Supplement: Supplementary file 1 [file microorganisms-13-00509-s001.zip › Supplementary_table S2.xlsx]

## Sheet: plasmids
Table S2: Plasmids used in this study.
Name	Essential features	application	Backbone	source
LHZ531	KmARS1, KmCEN5, gRNA, Cas9, KmURA3	CRISPR vector		[23]
LHZ1660	KmARS1, KmCEN5, gRNA, Cas9, NatMX4	CRISPR vector	LHZ531	This study
LHZ1650	gRNA-hygF/hygR	CRISPR plasmid to delete hygR on R1	LHZ1660	This study
LHZ1651	gRNA-kanF/kanR	CRISPR plasmid to delete kanR on R1	LHZ1660	This study
LHZ1652	gRNA-ppF/ppR	CRISPR plasmid to delete KmPOP5 and KmPRP45	LHZ1660	This study
LHZ1653	gRNA-makF/makR	CRISPR plasmid to delete KmMAK16	LHZ1660	This study
LHZ1654	gRNA-cysF/cysR	CRISPR plasmid to delete ScCYS3 on R1	LHZ531	This study
LHZ1655	gRNA-pauF/pauR	CRISPR plasmid to delete ScPAU7 on R1	LHZ531	This study
LHZ1656	gRNA-ervF/ervR	CRISPR plasmid to delete ScERV46 on R1	LHZ1660	This study
LHZ1657	gRNA-flcF/flcR	CRISPR plasmid to delete ScFLC2 on R1	LHZ531	This study
LHZ1658	gRNA-ldsF/ldsR	CRISPR plasmid to delete ScLDS1 on R1	LHZ1660	This study
LHZ1659	gRNA-adeF/adeR	CRISPR plasmid to delete ScADE1 on R1	LHZ531	This study
LHZ1020	pKS, KD, URA3, PINU1, SSINU1, BadGLA, TINU1	Plasmid for expressing BadGLA		[8]
LHZ1021	pKS, KD, URA3, PINU1, SSINU1, TeGLA, TINU1	Plasmid for expressing TeGlaA		[8]
