# Supplementary material for: Alien Chromosome Serves as a Novel Platform for Multiple Gene Expression in Kluyveromyces marxianus
Source: Microorganisms. 2025 Feb 25;13(3):509. doi: 10.3390/microorganisms13030509 (PMC11946330; doi:10.3390/microorganisms13030509)
Supplement: Supplementary file 1 [file microorganisms-13-00509-s001.zip › Supplementary_table S3.xlsx]

## Sheet: Sheet1
Table S3: Primers used in this study.
Application	Primer name	Primer sequence(5'-3')	Description
R1 PCR test	PA TF	GGTACCAAACTCTCATTTAGAGACCCT	verifying KmURA3 in R1 (circularization site, 207968-1630 bp of R1)
	PA TR	GTAACCTAGGCTAATACGCGAAACA
	PAL TF	GACCACTTCATCAAGTTTCGAAAGTGAA	verifying hygR in R1 (left arm ARS insert site, 65682-66542 bp of R1)
	PAL TR	AAGATTATTTCCTGTTAGACCCATGGC
	PAR TF	TTAGTCGCTTCTACACATGGTTCTT	verifying kanR in R1 (right arm ARS&CEN insert site, 156872-157772 bp of R1)
	PAR TR	CAAATAATCAAGTACTATTTAATCTATGTAACATA
	I T1F	AAAACAGCCACCATAAATACGCAGA	verifying marker 1 in R1 (37143-38132 bp of R1)
	I T1R	AATGTGGGAACAAAGACGACAAAAG
	I T2F	TTTGAATGCGAACCACTCATGTTTT	verifying marker 2 in R1 (114231-115612 bp of R1)
	I T2R	CGATGAGAATTAATGCTGAATGGAC
	I T3F	GCGTCGTGCAAGAGCTGAATTTT	verifying marker 3 in R1 (191213-192795 bp of R1)
	I T3R	ATGCCAAACTTAAAGAGACTACCCAT
	I T4F	CCAGGTTGAAGGTGGAAAATGGGAGT	verifying marker 4 in R1 (86578-87413 bp of R1)
	I T4R	TACCATTTGCTCTGTCGATTCCAGCT
	I T5F	GGCTCTGAACTAGTCAGATAGTTGCC	verifying marker 5 in R1 (19632-20555 bp of R1)
	I T5R	CTTCCACACCCAGCTTCAATGTGGTA
	I T6F	CCAAGTCAACCTTGATTCGGTGGAA	verifying marker 6 in R1 (138473-139360 bp of R1)
	I T6R	TGCTACAGCATCTCGAATTCAAGTGT
	I T7F	TCAGCGATCAGCTGTTGTCTCTCTT	verifying marker 7 in R1 (172513-173412 bp of R1)
	I T7R	GATCTGTCAGCTATGTGAGGATATCCGT
hygR deletion	hyg F	TCActccgacctgatgcagctct	gRNA for deletion of hygR
	hyg R	AACagagctgcatcaggtcggag
	PAL TF	GACCACTTCATCAAGTTTCGAAAGTGAA	verifying hygR in R1 (left arm ARS insert site, 65682-66542 bp of R1)
	PAL TR	AAGATTATTTCCTGTTAGACCCATGGC
kanR deletion	kan F	TCAttactcaccactgcgatccc	gRNA for deletion of kanR
	kan R	AACgggatcgcagtggtgagtaa
	PAR TF	TTAGTCGCTTCTACACATGGTTCTT	verifying kanR in R1 (right arm ARS&CEN insert site, 156872-157772 bp of R1)
	PAR TR	CAAATAATCAAGTACTATTTAATCTATGTAACATA
KmPOP5&KmPRP45 deletion	pp F	TCAatggtcttcttctgtgtgtt	gRNA for deletion of KmPOP5 and KmPRP45
	pp R	AACaacacacagaagaagaccat
	pp TF	ggtaaagccggtggtaagggcaa	verifying the deletion of KmPOP5 and KmPRP45
	pp TR	cgatgttgtcaagtagtgaaacgcct
KmMAK16 deletion	mak F	TCAtctttccgtaatcatgactt	gRNA for deletion of KmMAK16
	mak R	AACaagtcatgattacggaaaga
	mak TF	tcataaacctgctaaatccgcttggt	verifying the deletion of KmMAK16
	mak TR	atgcaatggtccaagttctaccgc
ScCYS3 deletion	cys F	TCAatctgataaatttgctacca	gRNA for deletion of ScCYS3
	cys R	AACtggtagcaaatttatcagat
	cys TF1	gcagcacagctgtgctatcccggcg	verifying the insertion of PpMPD1-1
	cys TR1	actgagaggtccttccaggggagtt
	cys TF2	tggagagagcataacttcgccttcg
	cys TR2	ccgtcgctgctggggtagattcact
ScPAU7 deletion	pau F	TCAggaggcaccagcagcaatgg	gRNA for deletion of ScPAU7
	pau R	AACccattgctgctggtgcctcc
	pau TF1	ccttccaggcgagaataataaacacata	verifying the insertion of PpPDI1
	pau TR1	atattgagtccaaacctctatttggagac
	pau TF2	aaggtttaataatatcggcagcagca
	pau TR2	ggtctgattatttacgtacagctcccc
ScERV46 deletion	erv F	TCAgggaatcttcactttgcccc	gRNA for deletion of ScERV46
	erv R	AACggggcaaagtgaagattccc
	erv TF1	ggattgcgccatagcaagaagt	verifying the insertion of PpMPD1-3
	erv TR1	ggcccaaatcttctttgaaaagctt
	erv TF2	cgtctccgacgccaagaatgctg
	erv TR2	cttgagcagttcctgatgctgcttt
ScLDS1 deletion	lds F	TCAaatggcaaagcccgctaaaa	gRNA for deletion of ScLDS1
	lds R	AACttttagcgggctttgccatt
	lds TF1	cccattttcatcttatcaacaaaggc	verifying the insertion of PpMPD1-2
	lds TR1	ccgatcgaattttctggatcaagaga
	lds TF2	ttgcaatatccacaccacgaagcag
	lds TR2	gagaggttggaagcaccgatgtagg
ScFLC2 deletion	flc F	TCAaatggcaaagcccgctaaaa	gRNA for deletion of ScFLC2
	flc R	AACttttagcgggctttgccatt
	flc TF1	tcatctcgacatccggcgaaatgga	verifying the insertion of PpYPT1
	flc TR1	agccgtgtcccagatttgtaacttgattgtc
	flc TF2	gttgctgcttattggggactctggagtg
	flc TR2	acccatgcttgacgcatcgaccaca
ScADE1 deletion	ade F	TCAgtcaattacgaagactgaac	gRNA for deletion of ScADE1
	ade R	AACgttcagtcttcgtaattgac
	ade TF	ccttgacaccacttgcggaagtctc	verifying the substitution of ScADE1
	ade TR	ccactatccgacatctggtcactaggt
GFP substitution	cys TF1	gcagcacagctgtgctatcccggcg	verifying GFP substitution at CYS3
	GFP TR	agagtagtgacaagtgttggccatgga
	lds TR2	gagaggttggaagcaccgatgtagg	verifying GFP substitution at LDS1
	GFP TR	agagtagtgacaagtgttggccatgga
	erv TF1	ggattgcgccatagcaagaagt	verifying GFP substitution at ERV46
	GFP TR	agagtagtgacaagtgttggccatgga
	pau TR2	ggtctgattatttacgtacagctcccc	verifying GFP substitution at PAU7
	GFP TR	agagtagtgacaagtgttggccatgga
	flc TF1	tcatctcgacatccggcgaaatgga	verifying GFP substitution at FLC2
	GFP TR	agagtagtgacaagtgttggccatgga
	ADE TF	ccttgacaccacttgcggaagtctc	verifying GFP substitution at ADE1
	GFP TR	agagtagtgacaagtgttggccatgga
P. pastoris genes amplification (Homologous arms are included)	MPD1-1 PF	cacacaagacaaaaccaaaaaaaatatgaagttactatccttggcacttct	PpMPD1-1 amplification
	MPD1-1 PR	gaaggcagagacgtggcactggcgactataattcgtcgtgatttttggtttgc
	MPD1-2 PF	atacaaacaataacaacaacaggaaatgaaaatattaagtgcattgcttcttct	PpMPD1-2 amplification
	MPD1-2 PR	agagaaatggtgaacttttttcaatttatagctcttggtgtaataactgggg
	MPD1-3 PF	cacatagctagacacaatagacatcatgaagtcgttactgctacttctatt	PpMPD1-3 amplification
	MPD1-3 PR	ctcttccctatgacagtctcttcctctacaattcccttagttgggcatact
	YPT1 PF	gacgtgataaaaagattatatagccatgaacagcgagtacgactacttat	PpYPT1 amplification
	YPT1 PR	ttgttacatgtgagtatatattggactaacagcaactagagttttgactgc
	PDI1 PF	aataacccaaaaaacaacaaatacaatgcaattcaactggaatattaaaactgtgg	PpPDI1 amplification
	PDI1 PR	gataagtttcagttgggtgagcagcttaaagctcgtcgtgagcgtctgcc
qPCR	MPD1-1 RT F	atccttggcacttctggtgtctttggt	PpMPD1-1 qPCR
	MPD1-1 RT R	ccacaaccgaagagtagtttgagttgaaaacgac
	MPD1-2 RT F	ctggatcagatcactctttggcttcagttct	PpMPD1-2 qPCR
	MPD1-2 RT R	gttggcctttgctgaggtcattgagctg
	MPD1-3 RT F	gtactccttcgtgtacatctactccccttattgc	PpMPD1-3 qPCR
	MPD1-3 RT R	aggaaacccgactacctcgtatttctttgagacc
	YPT1 RT F	gttgctgcttattggggactctggagtg	PpYPT1 qPCR
	YPT1 RT R	agccgtgtcccagatttgtaacttgattgtc
	PDI1 RT F	ccacaccaaggggcaaaaaactctgcc	PpPDI1 qPCR
	PDI1 RT R	ccgctctcacactagcacaagcaagt
	kmSWC4 RT F	AGCTTGCACCAGGTGTGTTCCTCA	KmSWC4 qPCR
	kmSWC4 RT R	AGGGAGAGAAGGCATGGCTGGC
	GFP RT F	aggagaagaacttttcactggagttgtccca	GFP qPCR
	GFP RT R	gtagtgacaagtgttggccatggaacaggt
